# Supplementary material for: Bioactive Polyphenolic Compounds from Propolis of Tetragonula carbonaria in the Gibberagee Region, New South Wales, Australia
Source: Foods. 2025 Mar 12;14(6):965. doi: 10.3390/foods14060965 (PMC11941244; doi:10.3390/foods14060965)
Supplement: Supplementary file 1 [file foods-14-00965-s001.zip]

Archive with 1 entries (1 files):
- foods-3495165-supplementary.pdf
